# Supplementary material for: Identification of amino acid residues involved in substrate specificity of plant acyl-ACP thioesterases using a bioinformatics-guided approach
Source: BMC Plant Biol. 2007 Jan 3;7:1. doi: 10.1186/1471-2229-7-1 (PMC1770913; doi:10.1186/1471-2229-7-1)
Supplement: Additional file 1 — TE Multiple Sequence Alignment. This is an amino acid sequence alignment of FatAs and FatBs using CLUSTAL W. [file 1471-2229-7-1-S1.MSF]

PileUp

   MSF: 485   Type: P   Check: 7456   ..

 Name: AtFatA3 	Len: 485	Check: 8824	Weight: 0
 Name: AtFatA4 	Len: 485	Check: 7193	Weight: 0
 Name: BjFatA 	Len: 485	Check: 6751	Weight: 0
 Name: BnFatA 	Len: 485	Check: 5132	Weight: 0
 Name: CchFatA 	Len: 485	Check: 5584	Weight: 0
 Name: CsFatA 	Len: 485	Check: 4434	Weight: 0
 Name: CtFatA 	Len: 485	Check: 6801	Weight: 0
 Name: IgFatA 	Len: 485	Check: 7773	Weight: 0
 Name: ItFatA 	Len: 485	Check: 3292	Weight: 0
 Name: TaFatA 	Len: 485	Check: 8564	Weight: 0
 Name: GmFatA1 	Len: 485	Check: 5560	Weight: 0
 Name: GmFatA2 	Len: 485	Check: 3455	Weight: 0
 Name: ChFatA1 	Len: 485	Check: 2749	Weight: 0
 Name: CcFatB 	Len: 485	Check: 3195	Weight: 0
 Name: UcFatB2 	Len: 485	Check: 4144	Weight: 0
 Name: UcFatB1 	Len: 485	Check: 2380	Weight: 0
 Name: ChFatB1 	Len: 485	Check: 3602	Weight: 0
 Name: ChFatB1-1 	Len: 485	Check: 616	Weight: 0
 Name: ClFatB1 	Len: 485	Check: 651	Weight: 0
 Name: ChFatB2 	Len: 485	Check: 6057	Weight: 0
 Name: CpFatB1 	Len: 485	Check: 893	Weight: 0
 Name: ClFatB3 	Len: 485	Check: 8903	Weight: 0
 Name: ChFatB3 	Len: 485	Check: 7540	Weight: 0
 Name: CwFatB1 	Len: 485	Check: 1471	Weight: 0
 Name: ClFatB4 	Len: 485	Check: 3127	Weight: 0
 Name: CpFatB2 	Len: 485	Check: 9813	Weight: 0
 Name: AtFatB1-1 	Len: 485	Check: 4403	Weight: 0
 Name: AtFatB3-2 	Len: 485	Check: 5448	Weight: 0
 Name: GmFatB 	Len: 485	Check: 5926	Weight: 0
 Name: GhFatB 	Len: 485	Check: 8146	Weight: 0
 Name: EgFatB1 	Len: 485	Check: 2819	Weight: 0
 Name: IgFatB1 	Len: 485	Check: 9034	Weight: 0
 Name: IgFatB2 	Len: 485	Check: 3977	Weight: 0
 Name: ItFatB1 	Len: 485	Check: 2887	Weight: 0
 Name: ItFatB2 	Len: 485	Check: 3914	Weight: 0
 Name: MfFatB2 	Len: 485	Check: 3292	Weight: 0
 Name: HaFatB1 	Len: 485	Check: 2984	Weight: 0
 Name: UaFatB1 	Len: 485	Check: 6122	Weight: 0

//

           1                                                   50
  AtFatA3  .......... .......... .......... .......... ..........
  AtFatA4  .......... .......... .......... .......... ..........
   BjFatA  .......... .......... .......... .......... ..........
   BnFatA  .......... .......... .......... .......... ..........
  CchFatA  .......... .......... .......... .......... ..........
   CsFatA  .......... .......... .......... .......... ..........
   CtFatA  .......... .......... .......... .......... ..........
   IgFatA  .......... .......... .......... .......... ..........
   ItFatA  .......... .......... .......... .......... ..........
   TaFatA  .......... .......... .......... .......... ..........
  GmFatA1  .......... .......... .......... .......... ..........
  GmFatA2  .......... .......... .......... .......... ..........
  ChFatA1  .......... .......... .......... .......... ..........
   CcFatB  MATTSLASAF CSMKAVMLAR DGRGMK.... .......... ..........
  UcFatB2  MATTSLASAF CSMKAVMLAR DGRGMK.... .......... ..........
  UcFatB1  MVTTSLASAF FSMKAVMLAP DGSGIK.... .......... ..........
  ChFatB1  MVATAASSAF FPLPSADTSS RPG....... ....KLGNKP SSLS.PLKP.
ChFatB1-1  MVATAASSAF FPVSSPVTSS RPG....... ....KPGNGS SSFS.PIKP.
  ClFatB1  MVATAASSAF FPLPSPDTSS RPG....... ....KLGNGS SSLS.PLKP.
  ChFatB2  MVAAAASSAF FPVPAPGASP KPG....... ....KFGNWP SSLSPSFKP.
  CpFatB1  MVAAAASSAC FPVPSPGASP KPG....... ....KLGNWS SSLSPSLKP.
  ClFatB3  MVAAAATSAF FPVPAPGTSP KPG....... ....KSGNWP SSLSPTFKP.
  ChFatB3  MVAAAASSAF FSVPTPGISP KPG....... ....KFG... ..........
  CwFatB1  MVAAAASSAF FSVPTPGTSP KPG....... ....KFGNWP SSLSVPFKP.
  ClFatB4  MVAAAASSAF FSFPTPGTSP KPG....... ....KFGNWP SSLSVPFNL.
  CpFatB2  MVAAAASAAF FSVATPRTNI SP........ .......... SSLSVPFKP.
AtFatB1-1  MVATSATSSF FPVPSSSLDP NGK....... ....GNKIGS TNLAGLN...
AtFatB3-2  MVATSATSSF FPVPSSSLDP NGK....... ....GNKIGS TNLAGLN...
   GmFatB  MVATAATSSF FPLTSPSGDA KSG....... ....NPGKGS VSFGSMKSK.
   GhFatB  MVATAVTSAF FPVTSSPDSS DSK....... ....NKK... ..LGSIKSK.
  EgFatB1  MVASIVAWAF FPTPSFSPTA SA.....KAS KT.....IGE GSENLNVRGI
  IgFatB1  .MASVAASAF FPVPSSASTT SS..SSSTAS AKPSSISLGK GPDSLDSRGL
  IgFatB2  MAASVSASAF FPVPSSSSSS SS..SSLTGS AKPSSISLGK GPDSLYVRGL
  ItFatB1  MVASVSASAF FPVSSSSSSS SSSTSSLTGS TNPSSNLLGK GADSLDARGL
  ItFatB2  MVASVSASAF FPVPSSSSSS SS..SSSTGS TKPSSISLGK GPDALDARGL
  MfFatB2  MVATSAASAF FPVASPSPVK PS......MM LGG.....GG GSDNLDARGI
  HaFatB1  MVAMSATASL FPVSSPKPHS GAK....... ....TSDKLG GEPGSVAVRG
  UaFatB1  .......... .......... .......... .......... ..........

           51                                                 100
  AtFatA3  .......... .MLKLSCNVT DSKLQRSLLF FSHSY..... ..........
  AtFatA4  .......... .MLKLSCNVT D..HIHNLFS NSRR...... ..........
   BjFatA  .......... .MLKLSCNVT N..HLHTFFF SSDSS..... ..........
   BnFatA  .......... .MLKLSCNVT N..HLHTFSF FSDSS..... ..........
  CchFatA  .......... .MLSRGSFLK NVAIGDHNQC TKRFFN..S. ..........
   CsFatA  .......... .VYPHFKTPI QCRFLTSDSI SIRR...... ..........
   CtFatA  .......MLS RPLPTTAAAA TTTTNNCNGV NSRG.AL.P. ..........
   IgFatA  .......... .MLKLCCVAA VGPAEPSLAF PLR.....R. ..........
   ItFatA  .......... .MLKLCASPS LGPAEQPLAF PLRSLPR.R. ..........
   TaFatA  .......... .......... .......... .......... ..........
  GmFatA1  .......... .MLKLSSSRS PLARIP.... .TRP...... ..........
  GmFatA2  .......... .MFKISSSLS PVDQIPPISP LPRP...... ..........
  ChFatA1  .......... .MLKLSCNAA TDQILSSAVA QTALWGQ.P. ..........
   CcFatB  ....P.RSSD LQLRAGNAQT SLKMINGTKF SYTESLKK.. ..........
  UcFatB2  ....P.RSSD LQLRAGNAPT SLKMINGTKF SYTESLKR.. ..........
  UcFatB1  ....P.RSSG LQVRAGKEQN SCKMINGTKV KDTEGLKGR. ..........
  ChFatB1  ...KSTPNGG LQVKAN..AS APPKINGSPV GLKSGGLKTQ EDAHSAP...
ChFatB1-1  ...KFVANGG LQVKAN..AS APPKINGSSV GLKSCSLKTQ EDTPSAP...
  ClFatB1  ...KFVANAG LKVKAS..AS APPKINGSSV GLKSGSLKTQ EDTPSVP...
  ChFatB2  ...KSIPNGG FQVKAN..DS AHPKANGSAV SLKSGSLNTQ EDTSSS....
  CpFatB1  ...KSIPNGG FQVKAN..AS AHPKANGSAV TLKSGSLNTQ EDTLSSS...
  ClFatB3  ...KSIPNAG FQVKAN..AS AHPKANGSAV NLKSGSLNTQ EDTSSS....
  ChFatB3  .....N..GG FQVKAN..AN AHP....... SLKSGSLETE DDTSSSS...
  CwFatB1  ...DN...GG FHVKAN..AS AHPKANGSAV NLKSGSLET. .....P....
  ClFatB4  ...KSNHNGG FQVKAN..AS AHPKANGSAV SLKAGSLETQ EDTSAPS...
  CpFatB2  ...KSNHNGG FQVKAN..AS AHPKANGSAV SLKSGSLETQ EDKTSSSS..
AtFatB1-1  ...SAPNSGR MKVKPN..AQ APPKINGKRV GLPGSVDIVR TDTETSSH..
AtFatB3-2  ...STPNSGR MKVKPN..AQ APPKINGKRV GLPGSVDIVR TDTETSSH..
   GmFatB  ...SAASSRG LQVKAN..AQ APTKING... .......... .STDDAQL..
   GhFatB  ...PSVSSGS LQVKAN..AQ APPKINGTVA STTPVEG..S KNDDGASS..
  EgFatB1  IAKPTSSSAA KQGKVM..AQ AVPKINGAKV GLKAESQ..K AEEDAAPS..
  IgFatB1  IAKSVWLWLR RLASE...GQ CPESHEGQRV QGRVENRQAK VEDGRSVLPS
  IgFatB2  MAKPASSSGS LQVKVN..AQ AATRVNGSKV GLKTDTN..K LEDAPFIP..
  ItFatB1  MAKPASSSGG LQVKVN..AQ AATRVNGSKV GLKTDTN..K LEDAPFIP..
  ItFatB2  VAKPASNSGS LQVKVN..AQ AATRVNGSKV GLKTDTN..K LEDTPFFP..
  MfFatB2  KSRPAS.SGG LQVKAN..AH TVPKINGNKA GLLTPMESTK DEDIVAAP.T
  HaFatB1  IKTKSVNSGG MKVKAN..AQ APTEVNGS.. ..RSRITHGF KTDDYSTS..
  UaFatB1  ......GSGA LQVKAS..SQ APPKLNGSNV G.LVKSSQIV KKGDDTTS..

           101                                                150
  AtFatA3  RSDPVNFIRR RIVSCSQTKK TGLVPLRAVV SADQGS.... ........VV
  AtFatA4  IFVPV.HRQT RPISCFQLKK ...EPLRAIL SADHGNSSVR V......ADT
   BjFatA  LFIPG.NRRT IAVSSSQPRK PALDPLRAVI SADQGS.... .......ISP
   BnFatA  LFIPV.NRRT LAVSSSQPRK PALDPLRAVI SADQGS.... .......ISP
  CchFatA  NSVSIGCRKP VISSSSSSVG VRSGPVLAVA TNERESKSK. .......QQV
   CsFatA  RTAVSRWRSP TFSANYNGVN AQVLGVLKQE QKEIEE.... .........E
   CtFatA  HSRSVGFASI RKRSTGSLCN SPPRTVAPVM AVRTGEQPTG VAVGLKEAEA
   IgFatA  RSVPAAFRSS VVNLSSSASA AAASVSATAA APAAAE.... ..........
   ItFatA  RTSPAAFWYS TPEVRCSAVN LSSSAGAAAS AVAVAE.... ..........
   TaFatA  .......... .......... .......... .......... ..........
  GmFatA1  ..RPNSIPPR IIVVSSSSSK VN....PLKT EAVVSS.... ..........
  GmFatA2  ..RPRPITPR VLAVSSSSGK IVNNPLKAET TEAVSG.... ..........
  ChFatA1  RNRSFSMSAR RRGAVCCAPP AAGKPPAMTA VIPKDGVAS. ..........
   CcFatB  .......... LPDWSMLFAV ITTIFSAAEK QWTNLEWKPK P.........
  UcFatB2  .......... LPDWSMLFAV ITTIFSAAEK QWTNLEWKPK P.........
  UcFatB1  ........ST LHGWSMPLEL ITTIFSAAEK QWTNLVSKP. ..........
  ChFatB1  ..PPRTFINQ LPDWSMLLAA ITTVFLAAEK QWMMLDWKPK R.........
ChFatB1-1  ..APRTFINQ LPDWSMLLAA ITTVFLAAEK QWMMLDWKPK R.........
  ClFatB1  ..PPRTFINQ LPDWSMLLAA ITTVFLAAEK QWMMLDWKPK R.........
  ChFatB2  .PPPRTFLHQ LPDWSRLLTA ITTVFVK.SK RPDMHDRKSK R.........
  CpFatB1  .PPPRAFFNQ LPDWSMLLTA ITTVFVAPEK RWTMFDRKSK R.........
  ClFatB3  .PPPRAFLNQ LPDWSMLLTA ITTVFVAAEK QWTMLDRKSK R.........
  ChFatB3  .PPPRTFINQ LPDWSMLLSA ITTIFGAAEK QWMMLDRKSK R.........
  CwFatB1  ...PRSFINQ LPDLSMLLSK ITTVFGAAEK QWKRPG.... ..........
  ClFatB4  .PPPRTFINQ LPDWNMLLSA ITTVFVAAEK QWTMLDRK.. ..........
  CpFatB2  .PPPRTFINQ LPVWSMLLSA VTTVFGVAEK QWPMLDRKSK R.........
AtFatB1-1  .PAPRTFINQ LPDWSMLLAA ITTIFLAAEK QWMMLDWKPR R.........
AtFatB3-2  .PAPRTFINQ LPDWSMLLAA ITTIFLAAEK QWMMLDWKPR R.........
   GmFatB  .PAPRTFINQ LPDWSMLLAA ITTVFLAAEK QWMMLDWKPR R.........
   GhFatB  .PPPRTFINQ LPDWSMLLAA ITTIFLAAEK QWMMLDWKPR R.........
  EgFatB1  .SAPRTFYNQ LPDWSVLLAA VTTIFLAAEK QWTLLDWKPR R.........
  IgFatB1  SSAPRTFYNQ LPDWSVLLAA ITTIFLAAEK QWTLIDWKRG G.........
  IgFatB2  SSAPRTFYNQ LPDWSVLLAA ITTIFLAAEK QWTLIDWKRG G.........
  ItFatB1  SSAPRTFYNQ LPDWSVLLAA ITTIFLAAEK QWTLIDWKAE A.........
  ItFatB2  SSAPRTFYNQ LPDWSVSFAA ITTIFLAAEK QWTLIDWKPR R.........
  MfFatB2  VAPKRTFINQ LPDWSMLLAA ITTIFLAAEK QWTNLDWKPR R.........
  HaFatB1  .PAPRTFINQ LPDWSMLLAA ITTIFLAAEK QWMMLEWKTK R.........
  UaFatB1  .PPARTFINQ LPDWSMLLAA ITTLFLAAEK QWMMLDWKPK R.........

           151                                                200
  AtFatA3  QGLATLADQL RLGSLTEDGL SYKEKFVVRS YEVGSNKTAT VETIANLLQE
  AtFatA4  VSGTSPADRL RFGRLMEDGF SYKEKFIVRS YEVGINKTAT IETIANLLQE
   BjFatA  VNSYTPADRF RAGRLMEDGY SYKEKFIVRS YEVGINKTAT VETIANLLQK
   BnFatA  VNSCTPADRF RAGRLMEDGY SYKEKFIVRS YEVGINKTAT VETIANLLQE
  CchFatA  SHEPSLADRL RLGTMSEDGM SYKEKFIVRC YEVGVNKTLT VETIANLLQE
   CsFatA  KRSSSLAEKL RLGSLTEDGL SYKEKFIVRC YEVGINKTAT VETIANLLQE
   CtFatA  EVEKSLADRL RMGSLTEDGL SYKERFIIRC YEVGINKTAT VETIANLLQE
   IgFatA  ..ERKLGERM RHGRLVEDGF SYKESFVVRC YEVGINKTAT VETIANLLQE
   ItFatA  ..ERRLGERM RHGRLMEDGL SYKESFLVRC YEVGINKTAT VETIANLLQE
   TaFatA  .......... .MGSLLEDGL SYKESFIVRC YEVGINKTAT VETIANLLQE
  GmFatA1  ....GLADRL RLGSLTEDGL SYKEKFIVRC YEVGINKTAT VETIANLLQE
  GmFatA2  ....ELARRF RLGRLAEDGF SYKEKFIVRC YEVGINKTAT VETLANLLQE
  ChFatA1  SGSGSLADQL RLGSRTQNGL SYTEKFIVRC YEVGINKTAT VETMANLLQE
   CcFatB  ..N...PPQL LDDHFGPHGL VFRRTFAIRS YEVGPDRSTS IVAVMNHLQE
  UcFatB2  ..K...LPQL LDDHFGLHGL VFRRTFAIRS YEVGPDRSTS ILAVMNHMQE
  UcFatB1  .......PQL LDDHLGLHGL VFRRTFAIRC SEVGPDRSTS IVAVMNYLQE
  ChFatB1  PDMLV..DPF GLGSIVQDGL VFRQNFSIRS YEIGADRTAS IETVMNHLQE
ChFatB1-1  PDMLV..DPF GLGSIVQHGL VFRQNFSIRS YEIGADRTAS IETVMNHLQE
  ClFatB1  PDMLV..DPF GLGSIVQGGL VFRQNFSIRS YEIGADRTAS IETVMNHLQE
  ChFatB2  PDMLV..DSF GLESTVQDGL VFRQSFSIRS YEIGTDRTAS IETLMNHLQE
  CpFatB1  PNMLM..DSF GLERVVQDGL VFRQSFSIRS YEICADRTAS IETVMNHVQE
  ClFatB3  PDMLV..DSV GLKSIVRDGL VSRQSFLIRS YEIGADRTAS IETLMNHLQE
  ChFatB3  PDMLM..EPF GVDSIVQDGV FFRQSFSIRS YEIGADRTTS IETLMNMFQE
  CwFatB1  ..MLV..EPF GVDRIFQDGV FFRQSFSIRS YEIGVDRTAS IETLMNIFQE
  ClFatB4  ..SKR..SDV LVEPYVQDGV SFRQSFSIRS YEIGADRTAS IETLMNHLQE
  CpFatB2  PDMLV..EPL GVDRIVYDGV SFRQSFSIRS YEIGADRTAS IETLMNMFQE
AtFatB1-1  SDMLV..DPF GIGRIVQDGL VFRQNFSIRS YEIGADRSAS IETVMNHLQE
AtFatB3-2  SDMLV..DPF GIGRIVQDGL VFRQNFSIRS YEIGADRSAS IETVMNHLQE
   GmFatB  PDMLI..DTF GLGRIVQDGL VFRQNFSIRS YEIGADRTAS IETVMNHLQE
   GhFatB  PDMVI..DPF GIGKIVQDGL VFSQNFSIRS YEIGADQTAS IETLMNHLQE
  EgFatB1  PDMLT..GAF SLGKIVQDGL VFRQNFSIRS YEIGADRTAS IETLMNHLQE
  IgFatB1  PDMLT..DAF GLGKIIENGL IYRQNFSIRS YEIGADQTAS IETLMNHLQE
  IgFatB2  PDMLS..DAF GLPKIIENGL LYRQKFSIRS YEIGADQTAS IETLMNHLQE
  ItFatB1  PDMLS..DAF GLGKIIENGL LYRQNFSIRS YEIGADQTAS IETLMNHLQE
  ItFatB2  PDMLA..DAF GLGKIIENGL VYRQNFSIRS YEIGADQTAS IETLMNHLQE
  MfFatB2  PDMLVDFDPF SLGRFVQDGL IFRQNFSIRS YEIGADRTAS IETLMNHLQE
  HaFatB1  PDMIADMDPF GLGRIVQDGL VFRQNFSIRS YEIGADRTAS IETLMNHLQE
  UaFatB1  PDMLV..DPF GLGRFVQDGL VFRNNFSIRS YEIGADRTAS IETLMNHLQE

           201                                                250
  AtFatA3  VGCNHAQSVG FSTDGFATTT TMRKLHLIWV TARMHIEIYK YPAWGDVVEI
  AtFatA4  VACNHVQNVG FSTDGFATTL TMRKLHLIWV TARMHIEIYK YPAWSDVVEI
   BjFatA  VACTHVQNVG FSTDGFATTL TMRKLHLIWV TARMHIEIYR YPAWSDVVEI
   BnFatA  VACNHVQKCG FSTDGFATTL TMRKLHLIWV TARMHIEIYK YPAWSDVVEI
  CchFatA  VGCNHAQSVG FSTDGFATTH SMRKLHLIWV TARMYIEIYK YPAWSDVVEI
   CsFatA  VGGNHAQSVG FSTDGFATTP TMRKLHLIWV TARMHIEIYR YPAWSDVVEI
   CtFatA  VGGNHAQSVG FSTDGFATTT TMRKLHLIWV TSRMHIEIYR YPAWSDVVEI
   IgFatA  VGCNHAQSVG FSTDGFATTT TMRKLHLIWV TSRMHIEIYK YPAWGDVVEI
   ItFatA  IGCNHAQSVG FSTDGFATTT TMRKLHLIWV TSRMHIEIYK YPAWGDVVEI
   TaFatA  VGCNHAQSVG FSTDGFATTT TMRELGLIWV TNRMHIEIYK YPAWGDVVEI
  GmFatA1  VGCNHAQSVG YSTGGFSTTP TMRKLRLIWV TARMHIEIYK YPAWSDVVEI
  GmFatA2  VGGNHAQSVG FSTDGFATTH SMRKMHLIWV TARMHIEIYK YPAWSDVIEV
  ChFatA1  VGCNHAQSVG FSTDGFATTP TMRKLNLIWV TARMHIEIYK YPAWSDVVEI
   CcFatB  AALNHAKSVG ILGDGFGTTL EMSKRDLIWV VKRTHVAVER YPAWGDTVEV
  UcFatB2  ATLNHAKSVG ILGDGFGTTL EMSKRDLMWV VRRTHVAVER YPTWGDTVEV
  UcFatB1  AACNHAESLG LLGDGFGETL EMSRRDLIWV VRRTHVVVER YPAWGDTVEV
  ChFatB1  TALNHVKIAG LSNDGFGRTP EMYKRDLIWV VAKMQVMVNR YPTWGDTVEV
ChFatB1-1  TALNHVKSAG LMNDGFGRTP EMYKKDLIWV VAKMQVMVNR YPTWGDTVEV
  ClFatB1  TALNHVKSAG LLNDGFGRTP EMFKRDLIWV VAKMQVMVNR YPTWGDTVEV
  ChFatB2  TSLNHCKSTG ILLDGFGRTL EMCKRDLIWV VIKMQIKVNR YPAWGDTVEI
  CpFatB1  TSLNQCKSIG LLDDGFGRSP EMCKRDLIWV VTRMKIMVNR YPTWGDTIEV
  ClFatB3  TSINHCKSLG LLNDGFGRTP GMCKNDLIWV LTKMQIMVNR YPTWGDTVEI
  ChFatB3  TSLNHCKSNG LLNDGFGRTP EMCKKGLIWV VTKMQVEVNR YPIWGDSIEV
  CwFatB1  TSLNHCKSIG LLNDGFGRTP EMCKRDLIWV VTKIQVEVNR YPTWGDTIEV
  ClFatB4  TSLNHCKSLG LLNDGFGRTP EMCKRDLIWV VTKMQVMVNR YPTWGDTIEV
  CpFatB2  TSLNHCKIIG LLNDGFGRTP EMCKRDLIWV VTKMQIEVNR YPTWGDTIEV
AtFatB1-1  TALNHVKTAG LLGDGFGSTP EMFKKNLIWV VTRMQVVVDK YPTWGDVVEV
AtFatB3-2  TALNHVKTAG LLGDGFGSTP EMFKKNLIWV VTRMQVVVDK YPTWGDVVEV
   GmFatB  TALNHVKTAG LLGDGFGSTP EMSKRNLIWV VTKMQVEVDR YPTWGDVVQV
   GhFatB  TAINHCRSAG LLGEGFGATP EMCKKNLIWV VTRMQVVVDR YPTWGDVVQV
  EgFatB1  TALNHVRNAG LLGDGFGATP EMSKRNLIWV VTKMQVLIEH YPSWGDVVEV
  IgFatB1  TALNHVRCAG LLGNGFGSTP EMSKRNLIWV VTKMQVLVEH YPSWGDVIEV
  IgFatB2  TALNHVKCAG LLGNGFGSTP EMSKMNLIWV VTKMQVLVEH YPSWGDVIEV
  ItFatB1  TALNHVKCAG LLGNGFGSTP EMSKMNLIWV VTKMQVLVEH YPSWGDVIEV
  ItFatB2  TALNHVKCAG LLGNGFGSTP EMSKKNLIWV VTKMQVLVEH YPSWGNVIEV
  MfFatB2  TALNHVRCIG LLDDGFGSTP EMTRRDLIWV VTRMQVLVDR YPSWGDVIEV
  HaFatB1  TALNHVKSAG LLGDGFGSTP EMCKKNLFWV VTKMQVIVDR YPTWGDVVQV
  UaFatB1  TALNHVKSVG LLEDGLGSTR EMSLRNLIWV VTKMQVAVDR YPTWGDEVQV

           251                                                300
  AtFatA3  ETWCQSEGRI GTRRDWILKD SVTGEVTGRA TSKWVMMNQD TRRLQKVSDD
  AtFatA4  ETWCQSEGRI GTRRDWILKD CATGEVIGRA TSKWVMMNQD TRRLQRVTDE
   BjFatA  ETWCQSEGRI GTRRDWILRD SATNEVIGRA TSKWVMMNQD TRRLQRVTDE
   BnFatA  ETWCQSEGRI GTRRDWILRD SATNEVIGRA TSKWVMMNQD TRRLQRVTDE
  CchFatA  ETWCQSEGRI GTRRDWILKD CATGEVIGRA TSKWLMMNQD TRRLQKVTDE
   CsFatA  ETWCQSEGRI GTRRDWIIKD FATDEVIGRA TSKWVMMNQD TRRLQKVSDD
   CtFatA  ETWCQSEGRI GTRRDWIMKD HASGEVIGRA TSKWVMMNED TRRLQKVNDD
   IgFatA  ETWCQSEGRI GTRRDWIMKD LATGSVIGRA TSKWVMMNQD TRKLQRVSDE
   ItFatA  ETWCQSEGRI GTRRDWILKD LATGSVIGRA TSKWVMMNQD TRKLQRVSDE
   TaFatA  ETWCQADGKI GTRRDWILKD LANGEVIGRA TSKWVMMNQN TRRLQRVSDE
  GmFatA1  ESWGQGEGKI GTRRDWILRD YATGQVIGRA TSKWVMMNQD TRRLQKVDVD
  GmFatA2  ETWIGAEGRI GTRRNWIIKD CATDEVIGRA TSKWVMMNQD TRRLEKVSDD
  ChFatA1  ETWCQSEGRI GTRRDWILKD YGNGEVIGRA TSKWVMMNQN TRRLQKVDDS
   CcFatB  ECWVGASGNN GRRHDFLVRD CKTGEILTRC TSLSVMMNTR TRRLSKIPEE
  UcFatB2  ECWIGASGNN GMRRDFLVRD CKTGEILTRC TSLSVLMNTR TRRLSTIPDE
  UcFatB1  EAWIGAAGNI GMRRHFLVRD CKTGHILARC TSVSVMMNMR TRRLSKIPQE
  ChFatB1  NTWVAKSGKN GMRRDWLISD CNTGEILTRA SSVWVMMNQK TRRLSKIPDE
ChFatB1-1  NTWVAKSGKN GMRRDWLISD CNTGEILTRA SSVWVMMNQK TRRLSKIPDE
  ClFatB1  NTWVAKSGKN GMRRDWLISD CNTGEILTRA SSVWVMMNQK TRKLSKIPGE
  ChFatB2  NTRFSRLGKI GMGRDWLISD CNTGEILVRA TSAYAMMNQK TRRLSKLPYE
  CpFatB1  STWLSQSGKI GMGRDWLISD CNTGEILVRA TSVYAMMNQK TRRFSKLPHE
  ClFatB3  NTWFSQSGKI GMASDWLISD CNTGEILIRA TSVWAMMNQK TRRFSRLPYE
  ChFatB3  NTWVSESGKN GMGRDWLISD CSTGEILVRA TSVWAMMNQK TRRLSKFPFE
  CwFatB1  NTWVSESGKN GMGRDWLISD CRTGEILIRA TSVWAMMNQN TRRLSKFPYE
  ClFatB4  TTWVSESGKN GMSRDWLISD CHSGEILIRA TSVWAMMNQK TRRLSKIPDE
  CpFatB2  NTWVSASGKH GMGRDWLISD CHTGEILIRA TSVWAMMNQK TRRLSKIPYE
AtFatB1-1  DTWVSQSGKN GMRRDWLVRD CNTGETLTRA SSVWVMMNKL TRRLSKIPEE
AtFatB3-2  DTWVSQSGKN GMRRDWLVRD CNTGETLTRA SSVWVMMNKL TRRLSKIPEE
   GmFatB  DTWVSASGKN GMRRDWLLRD GNTGETLTRA SSVWVMMNKL TRRLSKIPEE
   GhFatB  DTWVSASGKN GMRRDWLVSN SETGEILTRA TSVWVMMNKL TRRLSKIPEE
  EgFatB1  DTWVGASGKN GMRRDWHVRD YRTGQTILRA TSIWVMMDKH TRKLSKMPEE
  IgFatB1  DTWAGGSGKN GMRRDWHVRD SQTGQTIMRA SSNWVMMNKS TRKLSKFPEE
  IgFatB2  DTWAAASGKN GMRRDWHVRD WQTGQTIMRA SSNWVMMNQN TRRLSKFPEE
  ItFatB1  DTWAAASGKN GMRRDWHVRD WQTGQTVMRA SSNWVMMNKH MR.LSKFPEE
  ItFatB2  DTWAAVSGKN GMRRDWHVRD CQTGQTIMRS SSNWVMMNKD TRRLSKFPEE
  MfFatB2  DSWVTPSGKN GMKREWFLRD CKTGEILTRA TSVWVMMNKR TRRLSKIPEE
  HaFatB1  DTWVAPNGKN GMRRDWLVRD YKTGEILTRA SSNWVMMNKE TRRLSKIPDE
  UaFatB1  SSWATAIGKN GMRREWIVTD FRTGETLLRA TSVWVMMNKL TRRISKIPEE

           301                                                350
  AtFatA3  VRDEYLVFCP QEPRLAFPEE NNRSLKKIPK LEDPAQYSMI GLKPRRADLD
  AtFatA4  VRDEYLVFCP PEPRLAFPEE NNSSLKKIPK LEDPAQYSML GLKPRRADLD
   BjFatA  VRDEYLVFCP REPRLAFPEE NNSSLKKIPK LEDPAQYSML ELKPRQADLG
   BnFatA  VRDEYLVFCP REPRLAFPEE NNSSLKKIPK LEDPAQYSML ELKPRRADLD
  CchFatA  VRDELELYFP KELRLAFPEE NNGSLKKIPK LEDPAEYSKL GLVPRRADLD
   CsFatA  VRDEYLVFCP KTPRLSFPEE NNKSLKKISK LEDPAQHSRL GLSPRRADLD
   CtFatA  VRDEYLVFCP KTPRLAFPEK NTSSLKKIAK LEDPAEYSTL GLVPRRADLD
   IgFatA  VREEYLVFCP RTPRFAFPEE DNNSLKKISK LEDPAEHLRV GLVPRRADLD
   ItFatA  VRDEYLVFCP RTPRFTFPEE DNNSLKKISK LEDPAQHSRF GLVPRRADLD
   TaFatA  VRDEVFIHCP KSPRLAFPEE NNGSLKKIPV LTDPAQHSRL GLVPRRADLD
  GmFatA1  VRDEYLVHCP RELRLAFPEE NNSSLKKISK LEDPSQYSKL GLVPRRADLD
  GmFatA2  VREEHLVFSP REPRLPFPDE NNSSLKKISK LDDPAQYSKL SLEPRRGDLD
  ChFatA1  VREEYMVFCP REPRLSFPEE NNRSLRKISK LEDPAEYSRL GLTPRRADLD
   CcFatB  VRGEIGPAFI DNVA..VKDE E..IKKPQKL NDSTADYIQG GLTPRWNDLD
  UcFatB2  VRGEIGPAFI DNVA..VKDD E..IKKLQKL NDSTADYIQG GLTPRWNDLD
  UcFatB1  VRGEIDPLFI EKFA..VKEG E..IKKLQKF NDSTADYIQG GWTPRWNDLD
  ChFatB1  VRNEIEPHFV DSPP..VIED D..DRKLPKL DEKTADSIRK GLTPRWNDLD
ChFatB1-1  VRHEIEPHFV DSPP..VIED D..DRKLPKL DDKTADSIRK GLTPKWNDLD
  ClFatB1  VRHEIEPHFI DCAP..VIED D..DRKLRKL DEKTADSIRK GLTPKWNDLD
  ChFatB2  VHQEIVPLFV DSP...VIED S..DLKVHKF KVKTGDSIQK GLTPGWNDLD
  CpFatB1  VRQEFAPHFL DSPP..AIED N..DGKLQKF DVKTGDSIRK GLTPGWYDLD
  ClFatB3  VRQELTPHFV DSPH..VIED N..DQKLHKF DVKTGDSIRK GLTPRWNDLD
  ChFatB3  VRQEIAPNFV DSVP..VIED ...DRKLHKL DVKTGDSIHN GLTPRWNDLD
  CwFatB1  VRQEIAPHFV DSAP..VIED ...DRKLHKL DVKTGDSIRD GLTPRWNDLD
  ClFatB4  VRQEIVPYFV DSAP..VIED ...DRKLHKL DVKTGDSIRN GLTPRWNDFD
  CpFatB2  VRQEIEPQFV DSAP..VIVD ...DRKFHKL DLKTGDSICN GLTPRWTDLD
AtFatB1-1  VRGEIEPYFV NSD..PVLAE D..SRKLTKI DDKTADYVRS GLTPRWSDLD
AtFatB3-2  VRGEIEPYFV NSD..PVLAE D..SRKLTKI DDKTADYVRS GLTPRWSDLD
   GmFatB  VREEIGSYFV NSD..PVVEE D..GRKVTKL DDNTADFVRK GLTPKWNDLD
   GhFatB  VRGEIEPFFM NSD..PVLAE D..SQKLVKL DDSTAEHVCK GLTPKWSDLD
  EgFatB1  VRAEIGPYFM EHAA..IVDE D..SRKLPKL DDDTADYIKW GLTPRWSDLD
  IgFatB1  VRAEIRPYFM DRVP..IIDE D..NRKLPKL DDDTADHVRS GLTPKWSDLD
  IgFatB2  VRAEIEPYFM ERAP..VIDD D..NRKLPKL DDDTADHVRN GLTPRWSDLD
  ItFatB1  VRAEIEPYFM ECAP..VIDD D..NRKLPKL DDDTADHVRN GLTPRWSDLD
  ItFatB2  VRAEIEPYFM ERVP..VIDD D..NRKLPKL DDDTADHVRK GLTPRWSDLD
  MfFatB2  VRVEIEPYFV EHG...VLDE D..SRKLPKL NDNTANYIRR GLAPRWSDLD
  HaFatB1  VRGEIEHYFV DAP..PVVED D..SRKLSKL DESTADYVRD GLIPRWSDLD
  UaFatB1  VWHEIGPSFI DAPPLPTVED D..GRKLTRF DESSADFIRX GLTPRWSDLD

           351                                                400
  AtFatA3  MNQHVNNVTY IGWVLES.IP QEIVDTHELQ VITLDYRREC QQDDVVDSLT
  AtFatA4  MNQHVNNVTY IGWVLES.IP QEIIDTHELK VITLDYRREC QQDDIVDSLT
   BjFatA  MNQHVNNVTY IGWVLES.IP QEIIDTHELQ VITLDYRREC QQDDIVDSLT
   BnFatA  MNQHVNNVTY IGWVLES.IP QEIIDTHELQ VITLDYRREC QQDDIVDSLT
  CchFatA  MNQHVNNVTY IGWVLES.MP QEIIDTHELG TITIDYRREC QHDDVVDSLT
   CsFatA  MNQHVNNVAY IGWVLES.IP KEVLYTHELE TITLDYRREC QHDDVVDSLT
   CtFatA  MNKHVNNVTY IGWVLES.IP QEVIDTHELQ TITLDYRREC QHDDIVDSLT
   IgFatA  MNQHVNNVTY LDRVLESYMP QEIIDTHELQ IITLDYRREC QHDDLVDWVT
   ItFatA  MNQHVNNVTY IGWVLES.MP QEIIDTHELQ TITLDYRREC QHDDLVDSLT
   TaFatA  MNQHVNNVTY IGWVLES.IP QDIIDTHELQ TITLDYRREC QHDDIVDSLT
  GmFatA1  MNQHVNNVTY IGWVLES.MP QEIIDTHELQ TITLDYRREC QHDDVVDSLT
  GmFatA2  MNQHVNNVTY IGWVLES.MP QEIIDTHELQ TITLDYRREC QHDDLVDSLT
  ChFatA1  MNQHVNNVAY IGWALES.VP QEIIDSYELE TITLDYRREC QQDDVVDSLT
   CcFatB  INQHVNNIKY VDWILET.VP DSIFESHHIS SFTIEYRREC TMDSVLQSLT
  UcFatB2  VNQHVNNLKY VAWVFET.VP DSIFESHHIS SFTLEYRREC TRDSVLRSLT
  UcFatB1  VNQHVNNIKY VGWIFKS.VP DSIYENHHLS SITLEYRREC TRGRALQSLT
  ChFatB1  VNQHVNNVKY IGWILES.TP PEVLETQELC SLTLEYRREC GRESVLESLT
ChFatB1-1  VNQHVNNVKY IGWILES.TP QEVLETQELC SLTLEYRREC GRESVLESLT
  ClFatB1  VNQHVNNVKY IGWILES.TP QEVLETQELS SLTLEYRREC GRESVLESLT
  ChFatB2  VNQHVSNVKY IGWILES.MP TEVLETQELC SLALEYRREC GRDSVLESVT
  CpFatB1  VNQHVSNVKY IGWILES.MP TEVLETQELC SLTLEYRREC GRDSVLESVT
  ClFatB3  VNQHVSNVKY IGWILES.MP IEVLETQELC SLTVEYRREC GMDSVLESVT
  ChFatB3  VNQHVNNVKY IGWILKS.VP TDVFEAQELC GVTLEYRREC GRDSVMESVT
  CwFatB1  VNQHVNNVKY IGWILKS.VP IEVFETQELC GVTLEYRREC GRDSVLESVT
  ClFatB4  VNQHVNNVKY IAWLLKS.VP TEVFETQELC GLTLEYRREC RRDSVLESVT
  CpFatB2  VNQHVNNVKY IGWILQS.VP TEVFETQELC GLTLEYRREC GRDSVLESVT
AtFatB1-1  VNQHVNNVKY IGWILES.AP VGIMERQKLK SMTLEYRREC GRDSVLQSLT
AtFatB3-2  VNQHVNNVKY IGWILES.AP VGIMERQKLK SMTLEYRREC GRDSVLQSLT
   GmFatB  INQHVNNVKY IGWILES.AP QPILETRELS AVTLEYRREC GRDSVLRSLT
   GhFatB  VNQHVNNVKY IGWILES.AP LPILESHELS ALTLEYRREC GRDSVLQSLT
  EgFatB1  VNQHVNNVKY IGWILES.AP ISILENHELA SMTLEYRREC GRDSVLQSLT
  IgFatB1  VNQHVNNVKY LGWILES.AP ISMLESHELA SFTLEYRREC GRDGVLQSLT
  IgFatB2  VNQHVKNVKY IGWILES.AP ISILESHELA SMTLEYRREC GRDSVLQSLT
  ItFatB1  VNQHVNNVKY IGWILES.AP ISILESHELA SMTLEYRREC GRDSVLQSLT
  ItFatB2  VNQHVNNVKY IGWILES.AP ISILESHELA SMTLEYRREC GRDSMLQSLT
  MfFatB2  VNQHVNNVKY IGWILES.VP SSLLESHELY GMTLEYRKEC GKDGLLQSLT
  HaFatB1  VNQHVNNVKY IGWILES.AP .QVVEKYELA RITLEYRREC RKDSVVKSLT
  UaFatB1  INQHVNNVKY IGWLLES.AP PEIHESHEIA SLTLEYRREC GRDSVLNSAT

           401                                                450
  AtFatA3  T........T TSEIGGTNGS ATSGTQGHND SQ..FLHLLR LSGDG.....
  AtFatA4  TSET..PNEV VSKLTGTNGS TTSSKREHNE SH..FLHILR LSENG.....
   BjFatA  TSEI..PDDP ISKLTGTNGS ATSRVQGHNE SQ..FLHMLR LSENG.....
   BnFatA  TSEI..PDDP ISKLTGTNGS ATSSIQGHNE SQ..FLHMLR LSENG.....
  CchFatA  SVEP....IE DTDALGANGS ATAAKDVNKS ....VLHFLR LSSDG.....
   CsFatA  SPEVD.EDTA VTKIIGTNGH AAAATEARDD SLK.FLHFLR VSGQG.....
   CtFatA  SSESLLDDAA ISKLEGTNGS SVPKKDETDL SR..FLHLLR SSGDG.....
   IgFatA  SLELEGAEE. ELHPYITNGS ATGKRNMNAK CH..FLHLLR LSDTG.....
   ItFatA  SLEVVGDENG LLHPDGTNGS ATGKRHGQDQ CH..FLHLLR LSNTG.....
   TaFatA  YIEEGEEIN. .....SNG.S LFSAPHPEEQ RQ..FLHCLR FAGAG.....
  GmFatA1  SPEPSEDAEA VFNHNGTNGS ANVSANDHGC RN..FLHLLR LSGNG.....
  GmFatA2  SPEPS..... E.FSETTNGS ANVSPNDNRC LN..FLHLLR LSSDG.....
  ChFatA1  SVLSDEESGT LPELKGTNGS ASTPLKRDHD GSRQFLHLLR LSPDG.....
   CcFatB  TVSG...... ........G. .......SSE AGLVCEHLLQ LEGG......
  UcFatB2  TVSG...... ........G. .......SSE AGLVCDHLLQ LEGG......
  UcFatB1  TVCG...... ........G. .......SSE AGIICEHLLQ LEDG......
  ChFatB1  AMDP...... ........S. .......GGG YGSQFQHLLR LEDG......
ChFatB1-1  AADP...... ........S. .......GKG FGSQFQHLLR LEDG......
  ClFatB1  AVDS...... ........S. .......GKG FGSQFQHLLR LEDG......
  ChFatB2  AMDP...... ........S. .......KVG VRSQYQHLLR LEDG......
  CpFatB1  SMDP...... ........S. .......KVG DRFQYRHLLR LEDG......
  ClFatB3  AVDP...... ........S. .......ENG GRSQYKHLLR LEDG......
  ChFatB3  AMDP...... ........S. .......KEG DRSVYQHLLR LEDG......
  CwFatB1  TMDP...... ........A. .......KEG DRCVYQHLLR LEDG......
  ClFatB4  AMDP...... ........S. .......KEG DRSLYQHLLR LENG......
  CpFatB2  AMDP...... ........S. .......KEG DRSLYQHLLR LEDG......
AtFatB1-1  AVTG...... ........C. ..DIGNLATA GDVECQHLLR LQDG......
AtFatB3-2  AVTG...... ........C. ..DIGNLATA GDVECQHLLR LQDG......
   GmFatB  AVSG...... ........G. ..GVGDLGHA GNVECQHVLR LEDG......
   GhFatB  TVSD...... ........S. ..NTENAVNV GEFNCQHLLR LDDG......
  EgFatB1  AVAN...... ........DC T....GGLPE ASIECQHLLQ LECGA.....
  IgFatB1  AVSA...... ........DC S....AGPAE LPIECQHLLR LEGGS.....
  IgFatB2  SVSN...... ........NC T....DGSEE LPIECQHLLR NEGGS.....
  ItFatB1  SVSN...... ........NC S....DGSEE LPIECQHLLR IEGGS.....
  ItFatB2  SLSN...... ........DC T....DGLGE LPIECQHLLR SRVG......
  MfFatB2  AVAS...... ........DY G....GGSLE AGVECDHLLR LEDGS.....
  HaFatB1  SVLG...... ........GG DDDNGGIGDS GRVDCQHVLL FAGGGDGTPG
  UaFatB1  KVS....... .......... ..DSSQLGKS .AVECNHLVR LQNG......

           451                                 485
  AtFatA3  QEINRGTTLW RKKPSS.... .......... .....
  AtFatA4  QEINRGRTQW RKKSSR.... .......... .....
   BjFatA  QEINRGRTQW RKKSPR.... .......... .....
   BnFatA  QEINRGRTQW RKKSSR.... .......... .....
  CchFatA  LEINRCRTEW RKKPSRI... .......... .....
   CsFatA  LEINRGRTEW RKKSEKR... .......... .....
   CtFatA  LELNRGRTEW RKKPAKK... .......... .....
   IgFatA  LEINRGRTEW RKLIR..... .......... .....
   ItFatA  LEINRGRTEW RKLIRSNG.. .......... .....
   TaFatA  DEINRGRTVW RKLAR..... .......... .....
  GmFatA1  LEINRGRTEW RKKPTR.... .......... .....
  GmFatA2  SEINRGRTVW RKKPAK.... .......... .....
  ChFatA1  LEINRGRTEW RKKSTK.... .......... .....
   CcFatB  SEVLRAKTEW RPKLTDSFRG ISVIPAESSV .....
  UcFatB2  SEVLRARTEW RPKLTDSFRG ISVIPAEPRV .....
  UcFatB1  SEVLRGRTDW RPKRTDSFEG ISERFPQQEP HN...
  ChFatB1  GEIVKGRTEW RPKNGVINGV VPTG..ESSP GDYS.
ChFatB1-1  GEIVKGRTEW RPKTAGINGA IPSG..ETSP GDS..
  ClFatB1  GEIVKGRTEW RPKTAGVNGA IASG..ETSH GDS..
  ChFatB2  TAIVNGATEW RPKNAGANGA ISTG..KTSN GNSVS
  CpFatB1  ADIMKGRTEW RPKNAGTNGA ISTG..KT.. .....
  ClFatB3  TDIVKSRTEW RPKNAGTNGA ISTSTAKTSN GNSAS
  ChFatB3  ADIAIGRTEW RPKNAGANGA ISTG..KTSN RNSVS
  CwFatB1  ADITIGRTEW RPKNAGANGA ISSG..KTSN GNSVS
  ClFatB4  ADIALGRTEW RPKNAGANGA VSTG..KTSN GNSVS
  CpFatB2  ADIVKGRTEW RPKNAGAKGA ILTG..KTSN GNSIS
AtFatB1-1  AEVVRGRTEW SSKTPT..TT WGTAP..... .....
AtFatB3-2  AEVVRGRTEW SSKTPT..TT WGTAP..... .....
   GmFatB  AEIVRGRTEW RPKYINNFSI MGQIPTDAS. .....
   GhFatB  AEIVRGRTRW RPKHAKSSAN MDQITAKRA. .....
  EgFatB1  .EIVRGRTQW RPRRASGPTS AGSA...... .....
  IgFatB1  .ELVKGRTEW RPKKH.GPFP AGSP...... .....
  IgFatB2  .EIVKGRTEW RPKKC.GPFG AGRP...... .....
  ItFatB1  .EIVKGRTEW RPKKR.GPVP AGSP...... .....
  ItFatB2  .LNVKGRTEW RPKKR.APFP VGSP...... .....
  MfFatB2  .EIMRGKTEW RPKRAANTTY FGSVDDIPPA NNA..
  HaFatB1  GEIVKGRTQW RPKY.EKQDG SVDHFSAGNV .....
  UaFatB1  GEIVKGRTVW RPKRPLYNDG AVVDVXAKTS .....
